# Supplementary material for: Sociodemographic variation in the use of chemotherapy and radiotherapy in patients with stage IV lung, oesophageal, stomach and pancreatic cancer: evidence from population-based data in England during 2013–2014
Source: Br J Cancer. 2018 May 10;118(10):1382–90. doi: 10.1038/s41416-018-0028-7 (PMC5959922; doi:10.1038/s41416-018-0028-7)
Supplement: Supplementary file 1 — Supplementary Table 1: [file 41416_2018_28_MOESM1_ESM.xlsx]

## Sheet: Supplementary Table 1
	Supplementary Table 1: Morphology codes for small cell lung cancer using the third edition of the International Classification of Diseases for Oncology (ICD-O-2).
		ICD-O-2	Description
		8041	Small cell carcinoma NOS
		8042	Oat cell carcinoma
		8043	Small cell carcinoma, fusiform cell
		8044	Small cell carcinoma, intermediate cell
		8045	Small cell-large cell carcinoma
