# Supplementary material for: Sociodemographic variation in the use of chemotherapy and radiotherapy in patients with stage IV lung, oesophageal, stomach and pancreatic cancer: evidence from population-based data in England during 2013–2014
Source: Br J Cancer. 2018 May 10;118(10):1382–90. doi: 10.1038/s41416-018-0028-7 (PMC5959922; doi:10.1038/s41416-018-0028-7)
Supplement: Supplementary file 2 — Supplementary Table 2: [file 41416_2018_28_MOESM2_ESM.xlsx]

## Sheet: Supplementary Table 2
	Supplementary Table 2: Mortality experience during the 6-month follow-up of the cohort: summary statistics of time to death (days) among lethal cases by cancer site.
		Time to death within 6-month follow-up period (days) among lethal cases
		NSCLC a	SCLC b	Oesophagus	Stomach	Pancreas
		(n=20,832)	(n=2,948)	(n=2,293)	(n=2,228)	(n=5,548)
	Lower quartile	21	18	31	25	21
	Median	47	41	63	53	41
	Upper quartile	89	92	113	100	78
	Mean	59.9	59.3	74	65.6	54.8
	a non-small cell lung cancer
	b small cell lung cancer
