# Supplementary material for: Sociodemographic variation in the use of chemotherapy and radiotherapy in patients with stage IV lung, oesophageal, stomach and pancreatic cancer: evidence from population-based data in England during 2013–2014
Source: Br J Cancer. 2018 May 10;118(10):1382–90. doi: 10.1038/s41416-018-0028-7 (PMC5959922; doi:10.1038/s41416-018-0028-7)
Supplement: Supplementary file 3 — Supplementary Table 3: [file 41416_2018_28_MOESM3_ESM.xlsx]

## Sheet: Supplementary Table 3
	Supplementary Table 3: Treatment rate ratios for radiotherapy alone (RT) within six months of diagnosis of non-small cell lung cancer in 2013-2014 from two fully adjusted multivariable models with sex, age at diagnosis, deprivation, ethnicity and Charlson comorbidity index.
			Non-squamous			Squamous
			%a	TRR b (95% CI)		%	TRR (95% CI)
	Sex
		Male	17	ref		26	ref
		Female	15	0.80 (0.75, 0.85)		27	1.03 (0.91, 1.16)
	p for heterogeneity c			<0.0001			0.64
	a Proportion of patients recorded to receive treatment in each category
	b TRR: Treatment rate ratio
	c performed jointly across all categories of each variable, using a post-estimation Wald test
