# Supplementary material for: Sociodemographic variation in the use of chemotherapy and radiotherapy in patients with stage IV lung, oesophageal, stomach and pancreatic cancer: evidence from population-based data in England during 2013–2014
Source: Br J Cancer. 2018 May 10;118(10):1382–90. doi: 10.1038/s41416-018-0028-7 (PMC5959922; doi:10.1038/s41416-018-0028-7)
Supplement: Supplementary file 4 — Supplementary Table 4: [file 41416_2018_28_MOESM4_ESM.xlsx]

## Sheet: Supplementary Table 4
	Supplementary Table 4: Supplementary analysis of treatments independent of each other. Treatment rate ratios for chemotherapy and radiotherapy within six months of diagnosis of lung, oesophageal, pancreatic and stomach cancers in 2013-2014 from two fully adjusted multivariable models with cancer site, sex, age at diagnosis, deprivation, ethnicity and Charlson comorbidity index.
			Radiotherapy			Chemotherapy
			%a	TRR b (95% CI)		%a	TRR b (95% CI)
	Sex
		Male	25	ref		36	ref
		Female	24	0.90 (0.86, 0.93)		34	0.98 (0.95, 1.01)
	p for heterogeneity c			<0.0001			0.1
	Age at Cancer Diagnosis
		< 50	30	1.04 (0.95, 1.14)		66	1.39 (1.31, 1.48)
		50 – 59	34	1.13 (1.07, 1.20)		56	1.16 (1.11, 1.21)
		60 – 69	30	ref		49	ref
		70 – 79	23	0.83 (0.79, 0.87)		33	0.66 (0.64, 0.69)
		80+	14	0.57 (0.53, 0.60)		9	0.16 (0.15, 0.18)
	p for heterogeneity c			<0.0001			<0.0001
	Charlson Comorbidity Index
		0	26	ref		38	ref
		1	21	0.88 (0.83, 0.93)		28	0.81 (0.77, 0.86)
		2	20	0.89 (0.82, 0.97)		24	0.71 (0.66, 0.77)
		3+	16	0.73 (0.67, 0.81)		15	0.47 (0.43, 0.52)
	p for heterogeneity c			<0.0001			<0.0001
	Deprivation Quintile
		1: least deprived	24	ref		38	ref
		2	24	1.00 (0.94, 1.06)		37	0.93 (0.89, 0.98)
		3	24	0.99 (0.93, 1.05)		34	0.87 (0.83, 0.91)
		4	24	0.94 (0.89, 1.00)		34	0.82 (0.78, 0.86)
		5: most deprived	24	0.92 (0.87, 0.98)		33	0.77 (0.73, 0.81)
	p for heterogeneity c			0.008			<0.0001
	Ethnicity
		White	24	ref		35	ref
		Non-white	26	1.00 (0.92, 1.09)		42	1.04 (0.97, 1.12)
		Unknown	18	0.80 (0.71, 0.89)		24	0.66 (0.60, 0.73)
	p for heterogeneity c			0.0003			<0.0001
	Cancer site
		NSCLC d	29	ref		30	ref
		SCLC e	37	1.00 (0.95, 1.06)		65	3.04 (2.92, 3.16)
		Oesophagus	19	0.44 (0.41, 0.48)		45	1.27 (1.21, 1.34)
		Stomach	9	0.23 (0.20, 0.25)		39	1.25 (1.19, 1.33)
		Pancreas	3	0.09 (0.08, 0.10)		28	0.94 (0.90, 0.99)
	p for heterogeneity c			<0.0001			<0.0001
	a Proportion of patients recorded to receive treatment in each category
	b TRR: Treatment rate ratio
	c performed jointly across all categories of each variable, using a post-estimation Wald test
	d non-small cell lung cancer
	e small cell lung cancer
