# Supplementary material for: Sociodemographic variation in the use of chemotherapy and radiotherapy in patients with stage IV lung, oesophageal, stomach and pancreatic cancer: evidence from population-based data in England during 2013–2014
Source: Br J Cancer. 2018 May 10;118(10):1382–90. doi: 10.1038/s41416-018-0028-7 (PMC5959922; doi:10.1038/s41416-018-0028-7)
Supplement: Supplementary file 5 — Supplementary Table 5: [file 41416_2018_28_MOESM5_ESM.xlsx]

## Sheet: Supplementary Table 5
	Supplementary Table 5: Treatment rate ratios for chemotherapy alone (CT), radiotherapy alone (RT) and chemotherapy & radiotherapy (CTRT) within six months of diagnosis of lung cancer and oesophageal, pancreatic and stomach adenocarcinomas in 2013-2014 from three fully adjusted multivariable models with cancer site, sex, age at diagnosis, deprivation, ethnicity and Charlson comorbidity index.
			RT			CT			CTRT
			%a	TRR b (95% CI)		%	TRR (95% CI)		%	TRR (95% CI)
	Sex
		Male	14	ref		25	ref		12	ref
		Female	13	0.83 (0.79, 0.87)		24	0.99 (0.95, 1.03)		13	0.95 (0.90, 1.00)
	p for heterogeneity c			<0.0001			0.62			0.04
	Age at Cancer Diagnosis
		< 50	9	0.65 (0.55, 0.77)		45	1.20 (1.11, 1.30)		22	1.41 (1.26, 1.58)
		50 – 59	12	0.92 (0.84, 1.00)		35	0.98 (0.93, 1.04)		23	1.33 (1.24, 1.43)
		60 – 69	13	ref		33	ref		18	ref
		70 – 79	15	1.20 (1.13, 1.28)		25	0.83 (0.79, 0.86)		10	0.56 (0.52, 0.60)
		80+	13	1.11 (1.04, 1.20)		7	0.25 (0.23, 0.27)		2	0.15 (0.13, 0.17)
	p for heterogeneity			<0.0001			<0.0001			<0.0001
	Charlson Comorbidity Index
		0	14	ref		27	ref		14	ref
		1	13	0.94 (0.87, 1.02)		20	0.87 (0.81, 0.93)		9	0.80 (0.73, 0.88)
		2	14	0.99 (0.89, 1.10)		17	0.76 (0.70, 0.84)		8	0.77 (0.68, 0.88)
		3+	13	0.98 (0.87, 1.09)		12	0.60 (0.54, 0.68)		4	0.40 (0.33, 0.49)
	p for heterogeneity			0.58			<0.0001			<0.0001
	Deprivation Quintile
		1: least deprived	13	ref		28	ref		13	ref
		2	13	1.04 (0.95, 1.13)		26	0.94 (0.89, 1.00)		13	0.96 (0.88, 1.05)
		3	14	1.10 (1.01, 1.20)		24	0.89 (0.84, 0.95)		12	0.91 (0.83, 0.99)
		4	13	1.05 (0.97, 1.15)		24	0.88 (0.83, 0.93)		12	0.84 (0.77, 0.92)
		5: most deprived	14	1.10 (1.02, 1.20)		23	0.83 (0.78, 0.88)		12	0.79 (0.72, 0.86)
	p for heterogeneity			0.10			<0.0001			<0.0001
	Ethnicity
		White	14	ref		25	ref		12	ref
		Non-white	13	0.88 (0.77, 1.01)		30	1.02 (0.94, 1.12)		15	1.06 (0.94, 1.20)
		Unknown	12	0.95 (0.82, 1.09)		18	0.76 (0.68, 0.86)		8	0.68 (0.57, 0.81)
	p for heterogeneity			0.15			<0.0001			0.0001
	Cancer site
		NSCLC d	18	ref		18	ref		12	ref
		SCLC e	5	0.25 (0.23, 0.29)		33	1.62 (1.53, 1.71)		32	2.91 (2.74, 3.09)
		Oesophagus adenocarcinoma	8	0.34 (0.29, 0.39)		43	2.23 (2.09, 2.38)		8	0.41 (0.35, 0.47)
		Stomach adenocarcinoma	5	0.25 (0.21, 0.29)		39	2.27 (2.13, 2.41)		4	0.23 (0.19, 0.27)
		Pancreas adenocarcinoma	1	0.08 (0.06, 0.10)		42	2.33 (2.20, 2.46)		2	0.12 (0.10, 0.15)
	p for heterogeneity			<0.0001			<0.0001			<0.0001
	a Proportion of patients recorded to receive treatment in each category
	b TRR: Treatment rate ratio
	c performed jointly across all categories of each variable, using a post-estimation Wald test
	d non-small cell lung cancer
	e small cell lung cancer
