# Supplementary material for: Sociodemographic variation in the use of chemotherapy and radiotherapy in patients with stage IV lung, oesophageal, stomach and pancreatic cancer: evidence from population-based data in England during 2013–2014
Source: Br J Cancer. 2018 May 10;118(10):1382–90. doi: 10.1038/s41416-018-0028-7 (PMC5959922; doi:10.1038/s41416-018-0028-7)
Supplement: Supplementary file 6 — Supplementary Table 6: [file 41416_2018_28_MOESM6_ESM.xlsx]

## Sheet: Supplementary Table 6
	Supplementary Table 6: Supplementary analysis of Performance Status using Treatment rate ratios for chemotherapy alone (CT), radiotherapy alone (RT) and chemotherapy & radiotherapy (CTRT) within six months of diagnosis of lung, oesophageal, pancreatic and stomach cancers in 2013-2014 from a fully adjusted multivariable model with performance status, cancer site, sex, age at diagnosis, deprivation…
			RT			CT			CTRT
			% a	TRR b (95% CI)		% a	TRR b (95% CI)		% a	TRR b (95% CI)
	Performance Status
		0	10	0.78 (0.70, 0.87)		48	1.03 (0.98, 1.09)		22	0.96 (0.88, 1.03)
		1	13	ref		41	ref		22	ref
		2	18	1.82 (1.67, 1.98)		23	0.68 (0.64, 0.73)		13	0.79 (0.73, 0.86)
		3+	12	1.58 (1.45, 1.73)		6	0.27 (0.25, 0.30)		3	0.33 (0.29, 0.38)
		Unknown	12	1.58 (1.47, 1.69)		19	0.54 (0.51, 0.56)		8	0.69 (0.64, 0.73)
	p for heterogeneity c			<0.0001			<0.0001			<0.0001
	Sex
		Male	13	ref		24	ref		11	ref
		Female	12	0.84 (0.80, 0.88)		23	0.98 (0.94, 1.02)		12	0.96 (0.91, 1.01)
	p for heterogeneity c			<0.0001			0.3			0.16
	Age at Cancer Diagnosis
		< 50	9	0.68 (0.58, 0.81)		45	1.18 (1.09, 1.27)		21	1.38 (1.23, 1.54)
		50 – 59	12	0.93 (0.85, 1.02)		34	0.98 (0.92, 1.03)		22	1.30 (1.21, 1.39)
		60 – 69	13	ref		32	ref		17	ref
		70 – 79	14	1.14 (1.07, 1.21)		24	0.84 (0.81, 0.88)		9	0.59 (0.55, 0.63)
		80+	12	1.00 (0.93, 1.07)		7	0.26 (0.24, 0.28)		2	0.17 (0.15, 0.20)
	p for heterogeneity c			<0.0001			<0.0001			<0.0001
	Charlson Comorbidity Index
		0	13	ref		26	ref		13	ref
		1	12	0.92 (0.85, 1.00)		19	0.90 (0.84, 0.95)		9	0.84 (0.76, 0.92)
		2	13	0.94 (0.85, 1.04)		16	0.80 (0.73, 0.87)		8	0.83 (0.73, 0.94)
		3+	12	0.91 (0.82, 1.02)		11	0.64 (0.57, 0.72)		4	0.46 (0.38, 0.55)
	p for heterogeneity c			0.07			<0.0001			<0.0001
	Deprivation Quintile
		1: least deprived	12	ref		27	ref		12	ref
		2	13	1.02 (0.93, 1.11)		25	0.96 (0.91, 1.02)		12	0.97 (0.88, 1.05)
		3	13	1.06 (0.98, 1.15)		23	0.91 (0.86, 0.97)		11	0.92 (0.84, 1.00)
		4	13	1.01 (0.93, 1.09)		23	0.89 (0.84, 0.95)		11	0.86 (0.79, 0.94)
		5: most deprived	13	1.04 (0.95, 1.12)		22	0.87 (0.82, 0.92)		11	0.81 (0.74, 0.88)
	p for heterogeneity c			0.6			<0.0001			<0.0001
	Ethnicity
		White	13	ref		24	ref		11	ref
		Non-white	12	0.90 (0.79, 1.02)		29	1.03 (0.95, 1.12)		14	1.08 (0.95, 1.22)
		Unknown	11	0.90 (0.78, 1.03)		17	0.79 (0.71, 0.88)		7	0.70 (0.58, 0.83)
	p for heterogeneity c			0.09			0.0001			0.0001
	Cancer site
		NSCLC d	18	ref		18	ref		12	ref
		SCLC e	5	0.26 (0.23, 0.29)		33	1.51 (1.42, 1.59)		32	2.90 (2.73, 3.08)
		Oesophagus	10	0.47 (0.43, 0.52)		37	1.86 (1.76, 1.98)		8	0.47 (0.42, 0.52)
		Stomach	5	0.24 (0.21, 0.28)		36	2.21 (2.08, 2.35)		4	0.23 (0.19, 0.27)
		Pancreas	1	0.08 (0.06, 0.10)		27	2.03 (1.92, 2.14)		1	0.11 (0.09, 0.14)
	p for heterogeneity c			<0.0001			<0.0001			<0.0001
	a Proportion of patients recorded to receive treatment in each category
	b TRR: Treatment rate ratio
	c performed jointly across all categories of each variable, using a post-estimation Wald test
	d non-small cell lung cancer
	e small cell lung cancer
