# Supplementary material for: Sociodemographic variation in the use of chemotherapy and radiotherapy in patients with stage IV lung, oesophageal, stomach and pancreatic cancer: evidence from population-based data in England during 2013–2014
Source: Br J Cancer. 2018 May 10;118(10):1382–90. doi: 10.1038/s41416-018-0028-7 (PMC5959922; doi:10.1038/s41416-018-0028-7)
Supplement: Supplementary file 7 — Supplementary Table 7: [file 41416_2018_28_MOESM7_ESM.xlsx]

## Sheet: Supplementary Table 7
	Supplementary Table 7: Supplementary analysis of Performance Status (PS) using Treatment rate ratios for chemotherapy alone (CT), radiotherapy alone (RT) and chemotherapy & radiotherapy (CTRT) within six months of diagnosis of lung, oesophageal, pancreatic and stomach cancers in 2013-2014 from a fully adjusted multivariable model with cancer site, sex, age at diagnosis, deprivation, ethnicity and…
			TRR a (95% CI)
			RT			CT			CTRT
			PS 0	PS 1+	Unknown	PS 0	PS 1+	Unknown	PS 0	PS 1+	Unknown
	Sex
		Male	ref	ref	ref	ref	ref	ref	ref	ref	ref
		Female	1.01 (0.83, 1.22)	0.84 (0.78, 0.91)	0.84 (0.77, 0.90)	0.97 (0.89, 1.06)	0.98 (0.93, 1.04)	0.99 (0.93, 1.05)	0.90 (0.79, 1.03)	0.98 (0.91, 1.05)	0.96 (0.87, 1.05)
	p for heterogeneity b		0.96	<0.0001	<0.0001	0.53	0.56	0.71	0.12	0.56	0.39
	Age at Diagnosis
		< 50	0.89 (0.56, 1.40)	0.64 (0.49, 0.83)	0.67 (0.52, 0.86)	1.05 (0.89, 1.23)	1.38 (1.22, 1.57)	1.21 (1.07, 1.37)	1.34 (1.05, 1.70)	1.40 (1.18, 1.65)	1.49 (1.23, 1.80)
		50 – 59	0.83 (0.60, 1.14)	0.90 (0.78, 1.03)	0.98 (0.86, 1.12)	1.01 (0.90, 1.14)	0.99 (0.91, 1.08)	1.01 (0.93, 1.11)	1.29 (1.09, 1.52)	1.36 (1.23, 1.50)	1.30 (1.15, 1.47)
		60 – 69	ref	ref	ref	ref	ref	ref	ref	ref	ref
		70 – 79	1.53 (1.20, 1.95)	1.09 (1.00, 1.19)	1.16 (1.05, 1.27)	0.91 (0.82, 1.02)	0.83 (0.78, 0.89)	0.75 (0.70, 0.80)	0.77 (0.65, 0.92)	0.57 (0.52, 0.62)	0.51 (0.45, 0.57)
		80+	3.16 (2.41, 4.14)	1.02 (0.93, 1.13)	0.91 (0.82, 1.01)	0.41 (0.33, 0.50)	0.23 (0.21, 0.26)	0.20 (0.18, 0.23)	0.34 (0.24, 0.48)	0.16 (0.13, 0.19)	0.12 (0.10, 0.15)
	p for heterogeneity b		<0.0001	0.0002	<0.0001	<0.0001	<0.0001	<0.0001	<0.0001	<0.0001	<0.0001
	Charlson Comorbidity Index
		0	ref	ref	ref	ref	ref	ref	ref	ref	ref
		1	0.87 (0.60, 1.26)	1.00 (0.89, 1.11)	0.88 (0.78, 0.99)	0.84 (0.71, 1.00)	0.89 (0.82, 0.98)	0.85 (0.77, 0.94)	1.01 (0.79, 1.31)	0.80 (0.70, 0.91)	0.80 (0.68, 0.94)
		2	1.03 (0.63, 1.68)	1.00 (0.87, 1.16)	0.91 (0.78, 1.06)	0.82 (0.63, 1.07)	0.75 (0.66, 0.85)	0.75 (0.65, 0.86)	0.85 (0.57, 1.27)	0.85 (0.72, 1.01)	0.68 (0.53, 0.86)
		3+	1.17 (0.67, 2.05)	0.91 (0.78, 1.07)	0.98 (0.83, 1.15)	0.70 (0.47, 1.02)	0.62 (0.54, 0.73)	0.55 (0.45, 0.66)	0.74 (0.43, 1.29)	0.47 (0.37, 0.60)	0.29 (0.20, 0.43)
	p for heterogeneity b		0.81	0.72	0.14	0.03	<0.0001	<0.0001	0.62	<0.0001	<0.0001
	Deprivation Quintile
		1: least deprived	ref	ref	ref	ref	ref	ref	ref	ref	ref
		2	1.03 (0.74, 1.43)	1.13 (0.99, 1.28)	0.94 (0.83, 1.06)	0.91 (0.80, 1.05)	0.91 (0.83, 1.00)	0.99 (0.90, 1.09)	1.11 (0.90, 1.37)	0.91 (0.80, 1.03)	0.93 (0.79, 1.08)
		3	1.29 (0.94, 1.77)	1.17 (1.03, 1.33)	0.98 (0.87, 1.10)	0.98 (0.85, 1.12)	0.82 (0.75, 0.90)	0.93 (0.84, 1.02)	0.96 (0.77, 1.19)	0.89 (0.79, 1.00)	0.86 (0.74, 1.00)
		4	1.51 (1.11, 2.06)	1.14 (1.01, 1.29)	0.86 (0.76, 0.97)	0.84 (0.73, 0.97)	0.84 (0.77, 0.91)	0.89 (0.81, 0.98)	1.13 (0.91, 1.39)	0.77 (0.68, 0.87)	0.81 (0.69, 0.93)
		5: most deprived	1.25 (0.90, 1.74)	1.21 (1.07, 1.37)	0.88 (0.78, 1.00)	0.87 (0.76, 1.01)	0.77 (0.71, 0.84)	0.87 (0.79, 0.96)	1.06 (0.86, 1.31)	0.74 (0.66, 0.84)	0.71 (0.61, 0.82)
	p for heterogeneity b		0.04	0.04	0.05	0.08	<0.0001	0.01	0.47	<0.0001	0.0001
	Ethnicity
		White	ref	ref	ref	ref	ref	ref	ref	ref	ref
		Non-white	0.57 (0.30, 1.07)	0.95 (0.79, 1.15)	0.95 (0.79, 1.13)	0.90 (0.73, 1.12)	1.02 (0.89, 1.18)	1.08 (0.95, 1.22)	1.15 (0.85, 1.55)	1.24 (1.04, 1.48)	0.93 (0.76, 1.15)
		Unknown	0.58 (0.29, 1.16)	1.03 (0.83, 1.28)	0.83 (0.68, 1.01)	0.83 (0.63, 1.08)	0.83 (0.69, 0.99)	0.72 (0.61, 0.86)	0.89 (0.59, 1.33)	0.72 (0.56, 0.93)	0.55 (0.41, 0.74)
	p for heterogeneity b		0.07	0.85	0.16	0.25	0.11	0.0004	0.55	0.0018	0.0003
	Cancer site
		NSCLC c	ref	ref	ref	ref	ref	ref	ref	ref	ref
		SCLC d	0.18 (0.10, 0.33)	0.20 (0.17, 0.24)	0.42 (0.35, 0.50)	0.82 (0.69, 0.98)	1.68 (1.57, 1.80)	2.10 (1.89, 2.35)	2.76 (2.35, 3.23)	3.10 (2.87, 3.35)	2.40 (2.13, 2.71)
		Oesophagus	0.44 (0.32, 0.63)	0.42 (0.35, 0.51)	0.51 (0.45, 0.58)	1.74 (1.54, 1.96)	1.78 (1.61, 1.96)	2.09 (1.91, 2.30)	0.38 (0.30, 0.49)	0.47 (0.39, 0.58)	0.54 (0.46, 0.64)
		Stomach	0.30 (0.18, 0.49)	0.24 (0.18, 0.31)	0.24 (0.20, 0.29)	1.94 (1.69, 2.24)	2.23 (2.02, 2.47)	2.35 (2.13, 2.58)	0.14 (0.09, 0.23)	0.23 (0.17, 0.32)	0.28 (0.22, 0.36)
		Pancreas	0.08 (0.03, 0.20)	0.06 (0.04, 0.11)	0.08 (0.07, 0.10)	1.77 (1.53, 2.04)	2.41 (2.18, 2.67)	1.94 (1.80, 2.09)	0.17 (0.11, 0.26)	0.16 (0.11, 0.24)	0.08 (0.06, 0.11)
	p for heterogeneity b		<0.0001	<0.0001	<0.0001	<0.0001	<0.0001	<0.0001	<0.0001	<0.0001	<0.0001
	a TRR Treatment rate ratio
	b performed jointly across all categories of each variable, using a post-estimation Wald test
	c non-small cell lung cancer
	d small cell lung cancer
