# Supplementary material for: Sociodemographic variation in the use of chemotherapy and radiotherapy in patients with stage IV lung, oesophageal, stomach and pancreatic cancer: evidence from population-based data in England during 2013–2014
Source: Br J Cancer. 2018 May 10;118(10):1382–90. doi: 10.1038/s41416-018-0028-7 (PMC5959922; doi:10.1038/s41416-018-0028-7)
Supplement: Supplementary file 8 — Supplementary Table 8: [file 41416_2018_28_MOESM8_ESM.xlsx]

## Sheet: Supplementary Table 8
	Supplementary Table 8: Staging completeness by year and cancer site.
	Stage at cancer diagnosis		Proportion of cancers diagnosed (%)					Total
			NSCLC a	SCLC b	Oesophagus	Stomach	Pancreas
	Diagnosed in 2013
		Stage 1	0.15	0.03	0.08	0.08	0.03	0.11
		Stage 2	0.08	0.03	0.11	0.12	0.08	0.08
		Stage 3	0.19	0.22	0.25	0.13	0.06	0.17
		Stage 4	0.46	0.65	0.26	0.32	0.42	0.43
		Unknown	0.12	0.08	0.3	0.35	0.41	0.2
	Diagnosed in 2014
		Stage 1	0.17	0.02	0.1	0.08	0.05	0.12
		Stage 2	0.08	0.03	0.13	0.14	0.1	0.09
		Stage 3	0.19	0.25	0.29	0.17	0.07	0.19
		Stage 4	0.47	0.65	0.3	0.34	0.48	0.45
		Unknown	0.09	0.05	0.19	0.26	0.29	0.15
	a non-small cell lung cancer
	b small cell lung cancer
